# Supplementary material for: Is It Just Face Blindness? Exploring Developmental Comorbidity in Individuals with Self-Reported Developmental Prosopagnosia
Source: Brain Sci. 2022 Feb 8;12(2):230. doi: 10.3390/brainsci12020230 (PMC8870183; doi:10.3390/brainsci12020230)
Supplement: Supplementary file 1 [file brainsci-12-00230-s001.zip]

Archive with 1 entries (1 files):
- brainsci-1536071-supplementary.pdf
